# Supplementary material for: Genome-Wide Association and Mendelian Randomization Analysis Reveal the Causal Relationship Between White Blood Cell Subtypes and Asthma in Africans
Source: Front Genet. 2021 Dec 2;12:749415. doi: 10.3389/fgene.2021.749415 (PMC8674726; doi:10.3389/fgene.2021.749415)
Supplement: Supplementary file 1 [file Table2.XLSX]

## Sheet: ST1
ST1: Summary of 99% credible set of variants driving WBC traits.
Lead SNP	Causal SNP	Posterior Probability	No of Credible set	Traits
rs111613163	rs11204907	0.97	3	Mon
rs1103700	rs6427401	0.95	2	Mon
rs6693634	rs11584803	0.51	5	Mon
rs10917597	rs347311	0.49	2	Mon
rs11184764	rs11184898	0.88	8	Neu
rs676441	rs4970764	0.99	1	Neu
rs1819247	rs369124352	0.99	1	Neu
rs369124352	rs369124352	0.99	1	Neu
rs2274118	rs11102800	0.99	2	Neu
rs6663098	rs12133135	0.98	2	Neu
rs907662	rs9428114	0.61	5	Neu
rs9428114	rs851308	0.99	1	Neu
rs6663892	rs7553527	0.65	5	Neu
rs71249036	rs11584787	0.96	3	Neu
rs11584787	rs3737843	0.99	1	Neu
rs2014966	rs28498866	0.9	3	Neu
rs144731112	rs2084621	0.46	4	Neu
rs12048493	rs12121923	0.88	1	Neu
rs72696937	rs1923504	0.99	1	Neu
rs1923504	rs7517755	0.97	1	Neu
rs35982913	rs4620471	0.38	7	Neu
rs927698	rs9427292	0.91	2	Neu
rs1103700	rs1103700	0.99	1	Neu
rs2808649	rs4443888	0.82	2	Neu
rs6699059	rs4656856	0.98	1	Neu
rs6693634	rs6693634	0.99	1	Neu
rs2880640	rs6693634	0.99	1	Neu
rs78042275	rs12037463	0.99	1	Neu
rs10918211	rs10918211	0.52	2	Neu
rs2814472	rs10918211	0.52	3	Neu
rs34650980	rs10733045	0.58	3	Neu
rs12750635	rs34650980	0.55	1	Neu
rs10800292	rs10800292	0.86	1	Neu
rs6659944	rs7555893	0.9	5	Neu
rs1040503	rs3917734	0.97	5	Neu
rs11584929	rs3917734	0.68	4	Neu
rs7544273	rs7544273	0.4	28	Neu
rs6657136	rs1102713	0.59	3	Neu
rs114494124	rs4988282	0.64	7	WBCc
rs11184764	rs11184898	0.69	8	WBCc
rs1819247	rs377112211	0.55	3	WBCc
rs377112211	rs377112211	0.37	11	WBCc
rs61786452	rs11811717	0.59	8	WBCc
rs699719	rs11811717	0.81	6	WBCc
rs838528	rs838528	0.87	3	WBCc
rs11584787	rs3737843	0.99	1	WBCc
rs12048493	rs12121923	0.88	1	WBCc
rs72696937	rs1923504	0.86	2	WBCc
rs1923504	rs9427292	0.91	2	WBCc
rs7517755	rs7517755	0.37	11	WBCc
rs927698	rs9427292	0.91	2	WBCc
