# Supplementary material for: Genome-Wide Association and Mendelian Randomization Analysis Reveal the Causal Relationship Between White Blood Cell Subtypes and Asthma in Africans
Source: Front Genet. 2021 Dec 2;12:749415. doi: 10.3389/fgene.2021.749415 (PMC8674726; doi:10.3389/fgene.2021.749415)
Supplement: Supplementary file 3 [file Table4.XLSX]

## Sheet: A
KEGG Pathway enrichment
Term	P-value	Odds Ratio	Combined Score	Genes
Lipid and atherosclerosis	0.020332	5.47558	21.3305	SELP;POU2F1;FASLG
Nitrogen metabolism	0.0449392	23.5024	72.9148	CA14
FoxO signaling pathway	0.0488381	5.90847	17.8391	PRKAB2;FASLG
Non-alcoholic fatty liver disease	0.0657338	4.97562	13.5443	PRKAB2;FASLG
Fatty acid elongation	0.0704418	14.4557	38.3506	THEM4
Tight junction	0.0763661	4.55527	11.7172	PRKAB2;CD1A
Glyoxylate and dicarboxylate metabolism	0.0779614	12.9584	33.0638	HAO2
Circadian rhythm	0.0804546	12.5258	31.5658	PRKAB2
DNA replication	0.0928219	10.7337	25.5148	MCM6
African trypanosomiasis	0.0952757	10.435	24.5325	FASLG
Allograft rejection	0.097723	10.1525	23.6108	FASLG
Graft-versus-host disease	0.107447	9.16015	20.434	FASLG
Type I diabetes mellitus	0.109862	8.9416	19.7478	FASLG
Proteasome	0.117069	8.34423	17.8983	PSMA5
Malaria	0.126588	7.66153	15.835	SELP
Autoimmune thyroid disease	0.133662	7.21843	14.5267	FASLG
Glutathione metabolism	0.143006	6.70148	13.0335	MGST3
Cortisol synthesis and secretion	0.161398	5.86144	10.6906	PBX1
Adipocytokine signaling pathway	0.170448	5.51554	9.75877	PRKAB2
p53 signaling pathway	0.179403	5.20807	8.94811	GORAB
Metabolism of xenobiotics by cytochrome P450	0.186056	4.99899	8.40684	MGST3
Peroxisome	0.199205	4.6273	7.46579	HAO2
Hypertrophic cardiomyopathy	0.216412	4.20967	6.4432	PRKAB2
Staphylococcus aureus infection	0.226982	3.98475	5.90892	SELP
Circadian entrainment	0.23117	3.90134	5.7139	NOS1AP
Hematopoietic cell lineage	0.235337	3.82133	5.52847	CD1A
Amoebiasis	0.241545	3.70727	5.26692	CD1A
Longevity regulating pathway	0.241545	3.70727	5.26692	PRKAB2
Chagas disease	0.241545	3.70727	5.26692	FASLG
PI3K-Akt signaling pathway	0.247798	2.14095	2.98693	THEM4;FASLG
Glucagon signaling pathway	0.251782	3.53151	4.87063	PRKAB2
Insulin resistance	0.253813	3.49832	4.79676	PRKAB2
Drug metabolism	0.253813	3.49832	4.79676	MGST3
Neurotrophin signaling pathway	0.2758	3.17045	4.08379	FASLG
AMPK signaling pathway	0.277767	3.14365	4.02693	PRKAB2
Cell cycle	0.285583	3.0408	3.8108	MCM6
Natural killer cell mediated cytotoxicity	0.299062	2.87605	3.4717	FASLG
Insulin signaling pathway	0.310416	2.74834	3.21512	PRKAB2
Apelin signaling pathway	0.310416	2.74834	3.21512	PRKAB2
Measles	0.31416	2.70823	3.13573	FASLG
Fluid shear stress and atherosclerosis	0.31416	2.70823	3.13573	MGST3
Apoptosis	0.319739	2.65021	3.0219	FASLG
Spinocerebellar ataxia	0.321589	2.63141	2.98528	PSMA5
Cell adhesion molecules	0.330765	2.54127	2.81152	SELP
Oxytocin signaling pathway	0.341614	2.44087	2.62167	PRKAB2
Cushing syndrome	0.343406	2.4249	2.59183	PBX1
Hepatitis C	0.346974	2.39357	2.5336	FASLG
Necroptosis	0.350524	2.36303	2.47723	FASLG
Hepatitis B	0.355813	2.31865	2.39597	FASLG
Wnt signaling pathway	0.362799	2.26198	2.29344	VANGL1
Hepatocellular carcinoma	0.366264	2.23466	2.2445	MGST3
Pathways of neurodegeneration	0.36829	1.58343	1.58166	PSMA5;FASLG
Influenza A	0.373138	2.18195	2.15098	FASLG
Herpes simplex virus 1 infection	0.390564	1.50822	1.41797	POU2F1;FASLG
Neutrophil extracellular trap formation	0.401548	1.98294	1.80929	SELP
Transcriptional misregulation in cancer	0.406429	1.9515	1.75702	PBX1
Pathogenic Escherichia coli infection	0.414476	1.90123	1.67449	FASLG
Pathways in cancer	0.421926	1.41173	1.21822	MGST3;FASLG
Proteoglycans in cancer	0.427131	1.82593	1.55326	FASLG
Rap1 signaling pathway	0.434903	1.7818	1.48359	MAGI3
Human immunodeficiency virus 1 infection	0.437982	1.76473	1.45692	FASLG
Human cytomegalovirus infection	0.457603	1.66122	1.29866	FASLG
Thermogenesis	0.467888	1.61031	1.22307	PRKAB2
Coronavirus disease	0.467888	1.61031	1.22307	SELP
Ras signaling pathway	0.467888	1.61031	1.22307	FASLG
Chemical carcinogenesis	0.477982	1.56239	1.15333	MGST3
Parkinson disease	0.492075	1.49863	1.06271	PSMA5
Prion disease	0.524395	1.36473	0.88095	PSMA5
MAPK signaling pathway	0.551012	1.26557	0.754276	FASLG
Cytokine-cytokine receptor interaction	0.552243	1.2612	0.748859	FASLG
Huntington disease	0.56556	1.21503	0.692494	PSMA5
Human papillomavirus infection	0.594398	1.12156	0.58344	FASLG
Amyotrophic lateral sclerosis	0.629603	1.01788	0.470938	PSMA5
Alzheimer disease	0.634669	1.00379	0.456377	PSMA5

## Sheet: B
Jensen Disease involment
Term	P-value	Odds Ratio	Combined Score	Genes
thrombocytopenia-absent radius syndrome	1.54491e-06	195.49	2615.77	BCL9;PRKAB2;GJA8
Autoimmune lymphoproliferative syndrome	0.0134285	94.066	405.46	FASLG
Lactose intolerance	0.0160929	75.2491	310.732	MCM6
Central core myopathy	0.0160929	75.2491	310.732	SYPL2
Arthus reaction	0.0187502	62.7044	249.347	SELP
Low tension glaucoma	0.0187502	62.7044	249.347	COPA
agnathia-otocephaly complex	0.0187502	62.7044	249.347	PRRX1
Heart conduction disease	0.0207038	9.55096	37.0332	PRRX1;NOS1AP
Peripheral artery disease	0.0214005	53.7439	206.61	SELP
Smooth muscle tumor	0.0266801	41.7966	151.464	IVL
Langerhans-cell histiocytosis	0.0266801	41.7966	151.464	CD1A
Acute pancreatitis	0.0266801	41.7966	151.464	SELP
Stevens-Johnson syndrome	0.0266801	41.7966	151.464	FASLG
Epidermolytic hyperkeratosis	0.0266801	41.7966	151.464	IVL
Tongue squamous cell carcinoma	0.0266801	41.7966	151.464	LINC01525
Myoepithelioma	0.0293093	37.6151	132.776	PBX1
Myoma	0.0293093	37.6151	132.776	IVL
Dermatomyositis	0.0293093	37.6151	132.776	TRIM33
Meningoencephalitis	0.034547	31.3428	105.482	POU2F1
Craniopharyngioma	0.034547	31.3428	105.482	MCM6
Wilson disease	0.034547	31.3428	105.482	COPA
Ichthyosis vulgaris	0.0371554	28.9303	95.2574	IVL
Intermittent claudication	0.0371554	28.9303	95.2574	SELP
Atrioventricular septal defect	0.0397569	26.8625	86.6309	PRKAB2
Lung disease	0.0410968	6.51841	20.8056	FASLG;CD1A
Lice infestation	0.0423515	25.0704	79.2665	TRIM33
Lichen planus	0.0449392	23.5024	72.9148	IVL
Menkes disease	0.04752	22.1188	67.3871	COPA
Leiomyoma	0.062862	16.3437	45.22	IVL
Cutis laxa	0.062862	16.3437	45.22	GORAB
Keratosis	0.0704418	14.4557	38.3506	IVL
Kabuki syndrome	0.0754615	13.4218	34.6838	UHMK1
Uterine fibroid	0.0779614	12.9584	33.0638	IVL
Hypopituitarism	0.0779614	12.9584	33.0638	TBX19
Pituitary adenoma	0.0804546	12.5258	31.5658	TBX19
Hyperopia	0.0854213	11.7417	28.8866	VANGL1
Sickle cell anemia	0.0854213	11.7417	28.8866	HAO2
Arthritis	0.0899506	4.13085	9.94914	SELP;FASLG
Pulmonary embolism	0.0903616	11.0499	26.5634	SELP
Spina bifida	0.0952757	10.435	24.5325	VANGL1
Alzheimer's disease	0.0974129	3.93643	9.16714	SELP;MGST3
Leishmaniasis	0.102598	9.63087	21.9289	TRIM33
Coronary artery disease	0.105904	3.74062	8.39852	SELP;CD1A
Hepatitis	0.117069	8.34423	17.8983	FASLG
Anorexia nervosa	0.119458	8.16243	17.3434	MAGI3
Cerebrovascular disease	0.123453	3.40169	7.11598	SELP;CD1A
Atherosclerosis	0.13131	7.36034	14.9429	SELP
Vasculitis	0.145326	6.58358	12.6982	SELP
Human immunodeficiency virus infectious disease	0.170448	5.51554	9.75877	FASLG
Cataract	0.181626	5.13647	8.76181	GJA8
Hypertension	0.183448	2.63455	4.46773	SELP;CD1A
Vascular disease	0.190462	4.86866	8.0737	SELP
Essential hypertension	0.190462	4.86866	8.0737	PRRX1
Cancer	0.194178	2.53588	4.15626	BCL9;PBX1
Kidney disease	0.218537	4.16268	6.3306	SYPL2
Thrombocytopenia	0.226982	3.98475	5.90892	SELP
Rheumatoid arthritis	0.570306	1.19906	0.673371	MAGI3
Acquired metabolic disease	0.60213	1.09787	0.556928	PBX1
Lung cancer	0.664592	0.924339	0.377669	SELP
Carcinoma	0.867536	0.76654	0.108924	COPA;GORAB;FASLG;CD1A;LCE1A;LCE1B;GJA8;HAO2;CA14;FCRL2;POU2F1;FAM78B;PRRX1;MAGI3;FCRL4;SYPL2;TBX19;PBX1;GDAP2;UHMK1;SELP;VANGL1;BCL9;NOS1AP;MCM6;IVL;TRIM33
Kidney cancer	0.931032	0.538481	0.0384804	SELP;BCL9;GJA8;TRIM33

## Sheet: C
Gene Ontology of Biological process
Term	P-value	Odds Ratio	Combined Score	Genes
regulation of cellular response to transforming growth factor beta stimulus (GO:1903844)	0.00190102	34.8322	218.236	BCL9;TRIM33
regulation of transmembrane receptor protein serine/threonine kinase signaling pathway (GO:0090092)	0.00316432	26.4151	152.041	BCL9;TRIM33
regulation of cellular biosynthetic process (GO:0031326)	0.00336946	25.5333	145.361	PRKAB2;NOS1AP
pre-replicative complex assembly (GO:0036388)	0.0129616	12.335	53.6049	PSMA5;MCM6
antigen processing and presentation of lipid antigen via MHC class Ib (GO:0048003)	0.0134285	94.066	405.46	CD1A
antigen processing and presentation, endogenous lipid antigen via MHC class Ib (GO:0048006)	0.0134285	94.066	405.46	CD1A
antigen processing and presentation, exogenous lipid antigen via MHC class Ib (GO:0048007)	0.0134285	94.066	405.46	CD1A
positive regulation of leukocyte tethering or rolling (GO:1903238)	0.0134285	94.066	405.46	SELP
lymphocyte apoptotic process (GO:0070227)	0.0160929	75.2491	310.732	FASLG
regulation of nitric oxide mediated signal transduction (GO:0010749)	0.0160929	75.2491	310.732	NOS1AP
regulation of peptidyl-cysteine S-nitrosylation (GO:2000169)	0.0160929	75.2491	310.732	NOS1AP
T cell apoptotic process (GO:0070231)	0.0187502	62.7044	249.347	FASLG
release of sequestered calcium ion into cytosol by endoplasmic reticulum (GO:1903514)	0.0187502	62.7044	249.347	FASLG
regulation of mitochondrial membrane permeability involved in apoptotic process (GO:1902108)	0.0187502	62.7044	249.347	THEM4
regulation of nitric oxide metabolic process (GO:0080164)	0.0214005	53.7439	206.61	NOS1AP
pre-replicative complex assembly involved in nuclear cell cycle DNA replication (GO:0006267)	0.0214005	53.7439	206.61	MCM6
natural killer cell differentiation (GO:0001779)	0.0214005	53.7439	206.61	PBX1
Wnt signaling pathway, planar cell polarity pathway (GO:0060071)	0.0221423	9.20436	35.071	PSMA5;VANGL1
regulation of establishment of planar polarity (GO:0090175)	0.0236212	8.88193	33.2683	PSMA5;VANGL1
regulation of high voltage-gated calcium channel activity (GO:1901841)	0.0266801	41.7966	151.464	NOS1AP
positive regulation of cell activation (GO:0050867)	0.0266801	41.7966	151.464	SELP
regulation of leukocyte tethering or rolling (GO:1903236)	0.0266801	41.7966	151.464	SELP
mitotic DNA replication (GO:1902969)	0.0266801	41.7966	151.464	MCM6
nuclear DNA replication (GO:0033260)	0.0293093	37.6151	132.776	MCM6
regulation of calcium ion transmembrane transport via high voltage-gated calcium channel (GO:1902514)	0.0293093	37.6151	132.776	NOS1AP
positive regulation of voltage-gated potassium channel activity (GO:1903818)	0.0293093	37.6151	132.776	NOS1AP
carnitine shuttle (GO:0006853)	0.0293093	37.6151	132.776	PRKAB2
regulation of transforming growth factor beta receptor signaling pathway (GO:0017015)	0.0299258	7.78964	27.3341	BCL9;TRIM33
mesoderm morphogenesis (GO:0048332)	0.0319316	34.1938	117.769	TBX19
double-strand break repair via break-induced replication (GO:0000727)	0.0319316	34.1938	117.769	MCM6
lipid oxidation (GO:0034440)	0.034547	31.3428	105.482	HAO2
regulation of nucleocytoplasmic transport (GO:0046822)	0.034547	31.3428	105.482	UHMK1
response to UV-B (GO:0010224)	0.034547	31.3428	105.482	IVL
aflatoxin metabolic process (GO:0046222)	0.0397569	26.8625	86.6309	MGST3
regulation of integrin activation (GO:0033623)	0.0397569	26.8625	86.6309	SELP
organic heteropentacyclic compound metabolic process (GO:1901376)	0.0397569	26.8625	86.6309	MGST3
icosanoid biosynthetic process (GO:0046456)	0.0397569	26.8625	86.6309	MGST3
mycotoxin metabolic process (GO:0043385)	0.0397569	26.8625	86.6309	MGST3
positive regulation of endothelial cell apoptotic process (GO:2000353)	0.0423515	25.0704	79.2665	FASLG
DNA unwinding involved in DNA replication (GO:0006268)	0.0423515	25.0704	79.2665	MCM6
positive regulation of leukocyte adhesion to vascular endothelial cell (GO:1904996)	0.0423515	25.0704	79.2665	SELP
necroptotic process (GO:0070266)	0.0423515	25.0704	79.2665	FASLG
fatty acid metabolic process (GO:0006631)	0.0442611	6.24968	19.4843	THEM4;HAO2
non-canonical Wnt signaling pathway (GO:0035567)	0.0442611	6.24968	19.4843	PSMA5;VANGL1
positive regulation of transcription of Notch receptor target (GO:0007221)	0.0449392	23.5024	72.9148	PBX1
DNA-dependent DNA replication (GO:0006261)	0.0475132	6.00212	18.2869	PSMA5;MCM6
regulation of fatty acid metabolic process (GO:0019217)	0.04752	22.1188	67.3871	PRKAB2
positive regulation of nitric-oxide synthase activity (GO:0051000)	0.04752	22.1188	67.3871	NOS1AP
leukocyte tethering or rolling (GO:0050901)	0.04752	22.1188	67.3871	SELP
regulation of ventricular cardiac muscle cell membrane repolarization (GO:0060307)	0.04752	22.1188	67.3871	NOS1AP
programmed necrotic cell death (GO:0097300)	0.04752	22.1188	67.3871	FASLG
regulation of delayed rectifier potassium channel activity (GO:1902259)	0.04752	22.1188	67.3871	NOS1AP
regulation of primary metabolic process (GO:0080090)	0.048174	5.95493	18.0609	PSMA5;PRKAB2
leukocyte adhesion to vascular endothelial cell (GO:0061756)	0.050094	20.8889	62.5383	SELP
leukotriene biosynthetic process (GO:0019370)	0.050094	20.8889	62.5383	MGST3
fatty acid transmembrane transport (GO:1902001)	0.050094	20.8889	62.5383	PRKAB2
regulation of mitochondrial membrane permeability (GO:0046902)	0.050094	20.8889	62.5383	THEM4
mesoderm formation (GO:0001707)	0.0526612	19.7885	58.2548	TBX19
calcium-mediated signaling using intracellular calcium source (GO:0035584)	0.0552216	18.7981	54.4469	SELP
intracellular lipid transport (GO:0032365)	0.0552216	18.7981	54.4469	PRKAB2
protein-DNA complex assembly (GO:0065004)	0.0570629	5.40235	15.4702	PSMA5;MCM6
neuron development (GO:0048666)	0.0570629	5.40235	15.4702	PBX1;UHMK1
glutathione derivative biosynthetic process (GO:1901687)	0.0577752	17.9021	51.0423	MGST3
glutathione derivative metabolic process (GO:1901685)	0.0577752	17.9021	51.0423	MGST3
regulation of voltage-gated calcium channel activity (GO:1901385)	0.0577752	17.9021	51.0423	NOS1AP
regulation of cardiac muscle cell membrane repolarization (GO:0099623)	0.0577752	17.9021	51.0423	NOS1AP
positive regulation of translational initiation (GO:0045948)	0.0577752	17.9021	51.0423	UHMK1
proteasomal ubiquitin-independent protein catabolic process (GO:0010499)	0.0577752	17.9021	51.0423	PSMA5
regulation of platelet activation (GO:0010543)	0.0577752	17.9021	51.0423	SELP
positive regulation of intracellular signal transduction (GO:1902533)	0.0596019	2.86406	8.07684	SELP;NOS1AP;THEM4;FASLG
positive regulation of epithelial cell apoptotic process (GO:1904037)	0.060322	17.0875	47.9826	FASLG
regulation of calcium ion transmembrane transport (GO:1903169)	0.060322	17.0875	47.9826	NOS1AP
regulation of protein export from nucleus (GO:0046825)	0.060322	17.0875	47.9826	UHMK1
leukotriene metabolic process (GO:0006691)	0.062862	16.3437	45.22	MGST3
regulation of monooxygenase activity (GO:0032768)	0.062862	16.3437	45.22	NOS1AP
protein kinase B signaling (GO:0043491)	0.062862	16.3437	45.22	THEM4
regulation of cardiac muscle cell action potential (GO:0098901)	0.0653953	15.6619	42.7149	NOS1AP
positive regulation of T cell mediated cytotoxicity (GO:0001916)	0.0679219	15.0347	40.4343	CD1A
positive regulation of nitric oxide biosynthetic process (GO:0045429)	0.0704418	14.4557	38.3506	NOS1AP
release of sequestered calcium ion into cytosol (GO:0051209)	0.0704418	14.4557	38.3506	FASLG
monocarboxylic acid catabolic process (GO:0072329)	0.0704418	14.4557	38.3506	HAO2
cellular lipid catabolic process (GO:0044242)	0.0704418	14.4557	38.3506	HAO2
positive regulation of nitric oxide metabolic process (GO:1904407)	0.072955	13.9196	36.4404	NOS1AP
leukocyte cell-cell adhesion (GO:0007159)	0.072955	13.9196	36.4404	SELP
positive regulation of monooxygenase activity (GO:0032770)	0.072955	13.9196	36.4404	NOS1AP
regulation of fatty acid biosynthetic process (GO:0042304)	0.0754615	13.4218	34.6838	PRKAB2
regulation of T cell mediated cytotoxicity (GO:0001914)	0.0754615	13.4218	34.6838	CD1A
beta-catenin-TCF complex assembly (GO:1904837)	0.0754615	13.4218	34.6838	BCL9
extrinsic apoptotic signaling pathway via death domain receptors (GO:0008625)	0.0779614	12.9584	33.0638	FASLG
non-motile cilium assembly (GO:1905515)	0.0779614	12.9584	33.0638	GORAB
purine nucleoside bisphosphate metabolic process (GO:0034032)	0.0804546	12.5258	31.5658	THEM4
peptide cross-linking (GO:0018149)	0.0804546	12.5258	31.5658	IVL
ribonucleoside bisphosphate metabolic process (GO:0033875)	0.0804546	12.5258	31.5658	THEM4
long-chain fatty acid transport (GO:0015909)	0.0829412	12.1211	30.177	PRKAB2
regulation of intracellular protein transport (GO:0033157)	0.0829412	12.1211	30.177	UHMK1
intra-Golgi vesicle-mediated transport (GO:0006891)	0.0829412	12.1211	30.177	COPA
apoptotic mitochondrial changes (GO:0008637)	0.0854213	11.7417	28.8866	THEM4
negative regulation of extrinsic apoptotic signaling pathway via death domain receptors (GO:1902042)	0.0878947	11.3854	27.6848	FASLG
regulation of lipid biosynthetic process (GO:0046890)	0.0903616	11.0499	26.5634	PRKAB2
bicarbonate transport (GO:0015701)	0.0903616	11.0499	26.5634	CA14
positive regulation of T cell mediated immunity (GO:0002711)	0.0928219	10.7337	25.5148	CD1A
calcium-dependent cell-cell adhesion via plasma membrane cell adhesion molecules (GO:0016339)	0.0928219	10.7337	25.5148	SELP
acyl-CoA metabolic process (GO:0006637)	0.0952757	10.435	24.5325	THEM4
positive regulation of potassium ion transport (GO:0043268)	0.097723	10.1525	23.6108	NOS1AP
DNA replication initiation (GO:0006270)	0.097723	10.1525	23.6108	MCM6
regulation of nitric-oxide synthase activity (GO:0050999)	0.100164	9.88481	22.7444	NOS1AP
regulation of nitric oxide biosynthetic process (GO:0045428)	0.102598	9.63087	21.9289	NOS1AP
negative regulation of protein kinase B signaling (GO:0051898)	0.102598	9.63087	21.9289	THEM4
keratinocyte differentiation (GO:0030216)	0.105026	9.38962	21.16	IVL
positive regulation of cation transmembrane transport (GO:1904064)	0.105026	9.38962	21.16	NOS1AP
visual system development (GO:0150063)	0.105026	9.38962	21.16	PBX1
regulation of extrinsic apoptotic signaling pathway via death domain receptors (GO:1902041)	0.107447	9.16015	20.434	FASLG
heterophilic cell-cell adhesion via plasma membrane cell adhesion molecules (GO:0007157)	0.107447	9.16015	20.434	SELP
substantia nigra development (GO:0021762)	0.109862	8.9416	19.7478	SYPL2
positive regulation of leukocyte mediated cytotoxicity (GO:0001912)	0.109862	8.9416	19.7478	CD1A
natural killer cell activation (GO:0030101)	0.109862	8.9416	19.7478	PBX1
positive regulation of potassium ion transmembrane transport (GO:1901381)	0.112271	8.73322	19.0982	NOS1AP
regulation of endothelial cell apoptotic process (GO:2000351)	0.112271	8.73322	19.0982	FASLG
apoptotic process (GO:0006915)	0.12885	3.31156	6.78572	MAGI3;FASLG
regulation of cellular amine metabolic process (GO:0033238)	0.128952	7.50792	15.3786	PSMA5
DNA duplex unwinding (GO:0032508)	0.128952	7.50792	15.3786	MCM6
negative regulation of BMP signaling pathway (GO:0030514)	0.13131	7.36034	14.9429	TRIM33
epidermal cell differentiation (GO:0009913)	0.133662	7.21843	14.5267	IVL
heart morphogenesis (GO:0003007)	0.133662	7.21843	14.5267	TBX19
regulation of cellular amino acid metabolic process (GO:0006521)	0.136007	7.08188	14.1287	PSMA5
regulation of potassium ion transmembrane transport (GO:1901379)	0.136007	7.08188	14.1287	NOS1AP
sensory organ development (GO:0007423)	0.140679	6.82367	13.3831	PBX1
negative regulation of cell cycle G2/M phase transition (GO:1902750)	0.143006	6.70148	13.0335	PSMA5
eye development (GO:0001654)	0.145326	6.58358	12.6982	PBX1
fatty acid oxidation (GO:0019395)	0.147641	6.46975	12.3765	HAO2
Notch signaling pathway (GO:0007219)	0.149949	6.35977	12.0674	PBX1
regulation of extrinsic apoptotic signaling pathway (GO:2001236)	0.15912	5.95478	10.9454	FASLG
regulation of cellular ketone metabolic process (GO:0010565)	0.15912	5.95478	10.9454	PSMA5
negative regulation of G2/M transition of mitotic cell cycle (GO:0010972)	0.16367	5.77097	10.4449	PSMA5
embryonic organ development (GO:0048568)	0.16367	5.77097	10.4449	PBX1
regulation of translational initiation (GO:0006446)	0.168195	5.59814	9.97943	UHMK1
canonical Wnt signaling pathway (GO:0060070)	0.168195	5.59814	9.97943	BCL9
snRNA transcription by RNA polymerase II (GO:0042795)	0.172696	5.43533	9.54565	POU2F1
fatty acid catabolic process (GO:0009062)	0.172696	5.43533	9.54565	HAO2
snRNA transcription (GO:0009301)	0.174937	5.35741	9.33972	POU2F1
regulation of hematopoietic stem cell differentiation (GO:1902036)	0.174937	5.35741	9.33972	PSMA5
extrinsic apoptotic signaling pathway (GO:0097191)	0.177173	5.28169	9.14065	FASLG
antigen processing and presentation of exogenous peptide antigen via MHC class I, TAP-dependent (GO:0002479)	0.179403	5.20807	8.94811	PSMA5
defense response to Gram-negative bacterium (GO:0050829)	0.179403	5.20807	8.94811	SELP
response to molecule of bacterial origin (GO:0002237)	0.179403	5.20807	8.94811	SELP
NIK/NF-kappaB signaling (GO:0038061)	0.181626	5.13647	8.76181	PSMA5
regulation of hematopoietic progenitor cell differentiation (GO:1901532)	0.183844	5.0668	8.58148	PSMA5
regulation of transcription from RNA polymerase II promoter in response to hypoxia (GO:0061418)	0.183844	5.0668	8.58148	PSMA5
regulation of BMP signaling pathway (GO:0030510)	0.186056	4.99899	8.40684	TRIM33
positive regulation of phosphatidylinositol 3-kinase signaling (GO:0014068)	0.188262	4.93297	8.23767	SELP
purine ribonucleotide metabolic process (GO:0009150)	0.188262	4.93297	8.23767	THEM4
negative regulation of blood vessel morphogenesis (GO:2000181)	0.190462	4.86866	8.0737	FASLG
antigen processing and presentation of exogenous peptide antigen via MHC class I (GO:0042590)	0.190462	4.86866	8.0737	PSMA5
skin development (GO:0043588)	0.194845	4.74492	7.76057	IVL
negative regulation of cellular response to growth factor stimulus (GO:0090288)	0.194845	4.74492	7.76057	TRIM33
negative regulation of extrinsic apoptotic signaling pathway (GO:2001237)	0.194845	4.74492	7.76057	FASLG
activation of cysteine-type endopeptidase activity involved in apoptotic process (GO:0006919)	0.197028	4.68538	7.61098	FASLG
anaphase-promoting complex-dependent catabolic process (GO:0031145)	0.203541	4.51534	7.18793	PSMA5
lymphocyte differentiation (GO:0030098)	0.203541	4.51534	7.18793	PBX1
retrograde vesicle-mediated transport, Golgi to endoplasmic reticulum (GO:0006890)	0.2057	4.46137	7.05491	COPA
negative regulation of angiogenesis (GO:0016525)	0.210002	4.35717	6.79997	FASLG
regulation of transcription from RNA polymerase II promoter in response to stress (GO:0043618)	0.210002	4.35717	6.79997	PSMA5
transcription by RNA polymerase II (GO:0006366)	0.213888	2.37397	3.66138	POU2F1;PRRX1
SCF-dependent proteasomal ubiquitin-dependent protein catabolic process (GO:0031146)	0.214281	4.25772	6.55887	PSMA5
regulation of stem cell differentiation (GO:2000736)	0.218537	4.16268	6.3306	PSMA5
negative regulation of mitotic cell cycle phase transition (GO:1901991)	0.220657	4.11673	6.22099	PSMA5
Wnt signaling pathway (GO:0016055)	0.220657	4.11673	6.22099	BCL9
interleukin-1-mediated signaling pathway (GO:0070498)	0.224879	4.02779	6.01025	PSMA5
regulation of cell cycle phase transition (GO:1901987)	0.226982	3.98475	5.90892	PSMA5
positive regulation of cold-induced thermogenesis (GO:0120162)	0.23117	3.90134	5.7139	PRKAB2
double-strand break repair via homologous recombination (GO:0000724)	0.23117	3.90134	5.7139	MCM6
cytokine-mediated signaling pathway (GO:0019221)	0.235134	1.83971	2.66317	PSMA5;POU2F1;FASLG
organic anion transport (GO:0015711)	0.235337	3.82133	5.52847	CA14
response to UV (GO:0009411)	0.235337	3.82133	5.52847	IVL
positive regulation of translation (GO:0045727)	0.237412	3.78254	5.43914	UHMK1
calcium-mediated signaling (GO:0019722)	0.241545	3.70727	5.26692	SELP
peptidyl-lysine modification (GO:0018205)	0.249745	3.56532	4.94622	IVL
regulation of phosphatidylinositol 3-kinase signaling (GO:0014066)	0.249745	3.56532	4.94622	SELP
negative regulation of transmembrane receptor protein serine/threonine kinase signaling pathway (GO:0090101)	0.253813	3.49832	4.79676	TRIM33
DNA replication (GO:0006260)	0.253813	3.49832	4.79676	MCM6
Fc-epsilon receptor signaling pathway (GO:0038095)	0.259873	3.4024	4.58494	PSMA5
Fc receptor signaling pathway (GO:0038093)	0.261883	3.37158	4.51744	PSMA5
regulation of macroautophagy (GO:0016241)	0.261883	3.37158	4.51744	PRKAB2
sulfur compound biosynthetic process (GO:0044272)	0.263887	3.34131	4.4514	MGST3
positive regulation of metabolic process (GO:0009893)	0.263887	3.34131	4.4514	PRKAB2
response to lipid (GO:0033993)	0.265886	3.31157	4.3868	SELP
cellular response to lectin (GO:1990858)	0.267879	3.28236	4.32358	PSMA5
stimulatory C-type lectin receptor signaling pathway (GO:0002223)	0.267879	3.28236	4.32358	PSMA5
cellular amide metabolic process (GO:0043603)	0.267879	3.28236	4.32358	THEM4
regulation of protein-containing complex assembly (GO:0043254)	0.269868	3.25365	4.26171	SELP
tumor necrosis factor-mediated signaling pathway (GO:0033209)	0.269868	3.25365	4.26171	PSMA5
positive regulation of cysteine-type endopeptidase activity involved in apoptotic process (GO:0043280)	0.2758	3.17045	4.08379	FASLG
innate immune response activating cell surface receptor signaling pathway (GO:0002220)	0.2758	3.17045	4.08379	PSMA5
macroautophagy (GO:0016236)	0.277767	3.14365	4.02693	PRKAB2
regulation of mRNA catabolic process (GO:0061013)	0.281686	3.09138	3.91666	PSMA5
platelet degranulation (GO:0002576)	0.287524	3.01613	3.75945	SELP
plasma membrane bounded cell projection organization (GO:0120036)	0.293316	2.94444	3.61137	UHMK1
positive regulation of canonical Wnt signaling pathway (GO:0090263)	0.297152	2.89849	3.51736	PSMA5
cellular response to hypoxia (GO:0071456)	0.299062	2.87605	3.4717	PSMA5
monocarboxylic acid metabolic process (GO:0032787)	0.321589	2.63141	2.98528	THEM4
regulation of mRNA stability (GO:0043488)	0.327109	2.57658	2.87923	PSMA5
regulation of G2/M transition of mitotic cell cycle (GO:0010389)	0.332585	2.52397	2.77853	PSMA5
brain development (GO:0007420)	0.334401	2.5069	2.7461	PBX1
response to cytokine (GO:0034097)	0.334401	2.5069	2.7461	SELP
positive regulation of Wnt signaling pathway (GO:0030177)	0.339818	2.45705	2.652	PSMA5
cellular response to interleukin-1 (GO:0071347)	0.343406	2.4249	2.59183	PSMA5
regulation of signal transduction by p53 class mediator (GO:1901796)	0.345192	2.40913	2.56248	PRKAB2
peptidyl-serine phosphorylation (GO:0018105)	0.345192	2.40913	2.56248	UHMK1
T cell receptor signaling pathway (GO:0050852)	0.348751	2.3782	2.50519	PSMA5
organonitrogen compound biosynthetic process (GO:1901566)	0.348751	2.3782	2.50519	MGST3
response to lipopolysaccharide (GO:0032496)	0.350524	2.36303	2.47723	SELP
protein autophosphorylation (GO:0046777)	0.350524	2.36303	2.47723	UHMK1
positive regulation of protein kinase B signaling (GO:0051897)	0.354054	2.33325	2.42263	THEM4
negative regulation of nucleic acid-templated transcription (GO:1903507)	0.357533	1.62204	1.66832	POU2F1;TRIM33
heart development (GO:0007507)	0.359315	2.28996	2.34391	TBX19
negative regulation of canonical Wnt signaling pathway (GO:0090090)	0.361059	2.27589	2.31848	PSMA5
peptidyl-serine modification (GO:0018209)	0.367989	2.22125	2.22059	UHMK1
cell-cell adhesion via plasma-membrane adhesion molecules (GO:0098742)	0.36971	2.20799	2.19703	SELP
neuron projection development (GO:0031175)	0.371426	2.19489	2.17383	UHMK1
positive regulation of I-kappaB kinase/NF-kappaB signaling (GO:0043123)	0.371426	2.19489	2.17383	FASLG
cellular response to cytokine stimulus (GO:0071345)	0.375102	1.55978	1.52945	POU2F1;FASLG
neuron differentiation (GO:0030182)	0.376548	2.15651	2.10628	PBX1
defense response to bacterium (GO:0042742)	0.37994	2.13164	2.06288	SELP
regulation of mitotic cell cycle (GO:0007346)	0.383313	2.10734	2.02074	PSMA5
regulation of immune response (GO:0050776)	0.384993	2.0954	2.00012	CD1A
regulation of transcription by RNA polymerase II (GO:0006357)	0.386018	1.20199	1.14414	BCL9;POU2F1;PRRX1;FASLG;TBX19;PBX1;TRIM33
positive regulation of cellular biosynthetic process (GO:0031328)	0.386669	2.08359	1.9798	NOS1AP
regulated exocytosis (GO:0045055)	0.386669	2.08359	1.9798	SELP
antigen receptor-mediated signaling pathway (GO:0050851)	0.394979	2.02646	1.88242	PSMA5
endoplasmic reticulum to Golgi vesicle-mediated transport (GO:0006888)	0.394979	2.02646	1.88242	COPA
regulation of mitotic cell cycle phase transition (GO:1901990)	0.399913	1.99364	1.82719	PSMA5
negative regulation of Wnt signaling pathway (GO:0030178)	0.404806	1.96187	1.77421	PSMA5
cellular response to tumor necrosis factor (GO:0071356)	0.409661	1.93108	1.72334	PSMA5
negative regulation of intracellular signal transduction (GO:1902532)	0.416073	1.89149	1.65863	THEM4
protein ubiquitination (GO:0016567)	0.41628	1.42837	1.25182	PSMA5;TRIM33
regulation of angiogenesis (GO:0045765)	0.423992	1.8442	1.5824	FASLG
proteasomal protein catabolic process (GO:0010498)	0.427131	1.82593	1.55326	PSMA5
regulation of protein kinase B signaling (GO:0051896)	0.430252	1.80802	1.52486	THEM4
negative regulation of cellular macromolecule biosynthetic process (GO:2000113)	0.436848	1.36916	1.1339	POU2F1;TRIM33
positive regulation of protein modification process (GO:0031401)	0.441046	1.74798	1.43091	NOS1AP
positive regulation of transcription by RNA polymerase II (GO:0045944)	0.446563	1.23763	0.997749	BCL9;POU2F1;PBX1
regulation of I-kappaB kinase/NF-kappaB signaling (GO:0043122)	0.456118	1.66875	1.30998	FASLG
regulation of autophagy (GO:0010506)	0.466431	1.61739	1.2335	PRKAB2
negative regulation of transcription, DNA-templated (GO:0045892)	0.474998	1.18276	0.880498	POU2F1;FASLG;TRIM33
regulation of canonical Wnt signaling pathway (GO:0060828)	0.497608	1.47454	1.02915	PSMA5
protein-containing complex assembly (GO:0065003)	0.51651	1.39594	0.922246	BCL9
protein deubiquitination (GO:0016579)	0.51651	1.39594	0.922246	PSMA5
central nervous system development (GO:0007417)	0.517833	1.39064	0.915187	PBX1
protein modification by small protein removal (GO:0070646)	0.52829	1.34964	0.861218	PSMA5
DNA metabolic process (GO:0006259)	0.529582	1.34468	0.854771	MCM6
positive regulation of programmed cell death (GO:0043068)	0.541049	1.30162	0.799514	FASLG
regulation of cell cycle (GO:0051726)	0.55347	1.25686	0.743493	UHMK1
negative regulation of transcription by RNA polymerase II (GO:0000122)	0.555561	1.0864	0.638559	FASLG;TRIM33
MAPK cascade (GO:0000165)	0.561967	1.22729	0.707302	PSMA5
positive regulation of apoptotic process (GO:0043065)	0.570306	1.19906	0.673371	FASLG
protein polyubiquitination (GO:0000209)	0.575	1.1835	0.654928	PSMA5
cilium assembly (GO:0060271)	0.575	1.1835	0.654928	GORAB
cellular macromolecule biosynthetic process (GO:0034645)	0.575	1.1835	0.654928	MCM6
proteasome-mediated ubiquitin-dependent protein catabolic process (GO:0043161)	0.583095	1.15719	0.624195	PSMA5
cellular protein localization (GO:0034613)	0.592162	1.12851	0.591311	COPA
intracellular protein transport (GO:0006886)	0.599936	1.10453	0.564343	COPA
post-translational protein modification (GO:0043687)	0.609717	1.07514	0.531937	PSMA5
positive regulation of multicellular organismal process (GO:0051240)	0.609717	1.07514	0.531937	PRKAB2
ubiquitin-dependent protein catabolic process (GO:0006511)	0.619264	1.04725	0.501867	PSMA5
positive regulation of transcription, DNA-templated (GO:0045893)	0.626816	0.935494	0.436972	BCL9;POU2F1;PBX1
protein transport (GO:0015031)	0.634669	1.00379	0.456377	COPA
positive regulation of macromolecule metabolic process (GO:0010604)	0.649461	0.963742	0.415963	NOS1AP
protein modification by small protein conjugation (GO:0032446)	0.672819	0.903533	0.358051	TRIM33
regulation of intracellular signal transduction (GO:1902531)	0.697169	0.844296	0.304561	PRKAB2
neutrophil degranulation (GO:0043312)	0.731884	0.765173	0.238836	PSMA5
positive regulation of gene expression (GO:0010628)	0.732625	0.763543	0.237554	NOS1AP
neutrophil activation involved in immune response (GO:0002283)	0.734839	0.758693	0.233757	PSMA5
neutrophil mediated immunity (GO:0002446)	0.737034	0.753903	0.230032	PSMA5
regulation of transcription, DNA-templated (GO:0006355)	0.73915	0.806984	0.243914	POU2F1;PRRX1;TBX19;PBX1;TRIM33
protein phosphorylation (GO:0006468)	0.742801	0.741414	0.220443	UHMK1
cellular protein modification process (GO:0006464)	0.771768	0.711444	0.184314	PSMA5;IVL
regulation of apoptotic process (GO:0042981)	0.870524	0.489013	0.0678065	FASLG
regulation of gene expression (GO:0010468)	0.950157	0.330241	0.0168844	NOS1AP
