# Supplementary material for: Genome-Wide Association and Mendelian Randomization Analysis Reveal the Causal Relationship Between White Blood Cell Subtypes and Asthma in Africans
Source: Front Genet. 2021 Dec 2;12:749415. doi: 10.3389/fgene.2021.749415 (PMC8674726; doi:10.3389/fgene.2021.749415)
Supplement: Supplementary file 4 [file Table1.XLSX]

## Sheet: 0verview
ST1: Significant Locus in Metatanalysis of LYM
ST2:Significant Locus in Metatanalysis of MON. Locus not reported within 250kb upstream and downstream of a variant in the Chen et al study are highlighted in yellow.
ST3: Significant Locus in Metatanalysis of NEU. Locus not reported within 250kb upstream and downstream of a variant in the Chen et al study are highlighted in yellow.
ST4:Significant Locus in Metatanalysis of WBC. Locus not reported within 250kb upstream and downstream of a variant in the Chen et al study are highlighted in yellow.

## Sheet: ST1
ST1:Significant Locus in Metatanalysis of LYM
snpid	chr	bpos	a1	a2	freq	B	Se	z	pval	n
rs73407039	11	4953773	C	T	0.947535	0.211813	0.02838	7.46336	8.81e-14	13477
rs334	11	5248232	T	A	0.93645	0.244267	0.027145	8.99854	2.42e-19	13477
rs11052877	12	9905690	A	G	0.761734	-0.081236	0.013675	-5.94059	2.92e-09	16158
rs10404046	19	16477255	G	C	0.525232	0.069727	0.011686	5.96682	2.49e-09	16158

## Sheet: ST2
ST2:Significant Locus in Metatanalysis of MON. Locus not reported within 250kb upstream and downstream of a variant in the Chen et al study are highlighted in yellow.
snpid	chr	bpos	a1	a2	freq	B	Se	z	pval	n
rs11204907	1	151847193	A	C	0.9242	-0.184864	0.027764	-6.65834	2.87e-11	13471
rs111613163	1	152264126	T	G	0.401707	0.081889	0.013632	6.00691	1.95e-09	13471
rs11584009	1	153081204	G	C	0.923585	-0.174822	0.027434	-6.37244	1.92e-10	13471
rs75348188	1	153628645	C	T	0.887611	-0.141961	0.022927	-6.19195	6.13e-10	13471
rs7522777	1	154260361	C	G	0.945634	-0.234326	0.03222	-7.27269	3.67e-13	13471
rs11582072	1	155477570	T	C	0.888876	-0.144968	0.021466	-6.75329	1.5e-11	16152
rs35790033	1	155796383	C	G	0.976873	-0.315059	0.051155	-6.15892	7.55e-10	13471
rs12401997	1	156147796	C	A	0.915582	-0.178855	0.025635	-6.97694	3.13e-12	13471
rs10908505	1	156468243	T	A	0.886711	-0.136353	0.021265	-6.41221	1.48e-10	16152
rs943549	1	156870615	G	A	0.814824	-0.136395	0.015977	-8.53683	1.46e-17	16152
rs72702644	1	157198142	G	A	0.909442	-0.177719	0.026405	-6.73051	1.75e-11	13471
rs10430455	1	157703238	T	A	0.889378	-0.213996	0.020864	-10.2566	1.19e-24	16152
rs1103700	1	158210602	T	C	0.806798	-0.172585	0.018269	-9.44664	3.72e-21	13471
rs857852	1	158757398	A	C	0.213244	0.162185	0.019579	8.28357	1.26e-16	13471
rs2814778	1	159174683	T	C	0.208608	0.330048	0.018146	18.1889	7.17e-74	16152
rs6675789	1	159430112	A	T	0.731048	-0.114147	0.013429	-8.49971	2.01e-17	16152
rs10443900	1	159834091	T	C	0.919724	-0.257706	0.027373	-9.4145	5.06e-21	13471
rs2019196	1	160348507	A	C	0.443415	0.081978	0.01192	6.87755	6.32e-12	16152
rs11581311	1	160756199	A	G	0.931433	-0.220799	0.028569	-7.72876	1.14e-14	13471
rs2774273	1	161013985	G	C	0.742954	-0.095081	0.014664	-6.48416	9.22e-11	13471
rs4131826	1	161282384	T	C	0.924937	-0.175052	0.026327	-6.64915	3.05e-11	13471
rs414502	1	161587650	T	C	0.8828	-0.235656	0.027503	-8.56839	1.11e-17	13471
rs28628087	1	161941471	C	T	0.292359	0.136365	0.01546	8.82067	1.2e-18	13471
rs11584803	1	162213769	C	T	0.898817	-0.181476	0.021185	-8.56628	1.13e-17	16152
rs6693634	1	162509685	C	A	0.872844	-0.144257	0.02116	-6.81736	9.62e-12	13471
rs10917597	1	162772985	A	G	0.942951	-0.235964	0.031771	-7.42697	1.16e-13	13471
rs4475722	1	163344782	A	G	0.897443	-0.191795	0.024746	-7.75059	9.58e-15	13471
rs1953819	1	164242365	T	C	0.115453	0.152289	0.025328	6.01257	1.88e-09	16152
rs9887954	1	164800873	A	G	0.153117	0.147834	0.021488	6.87998	6.21e-12	16152
rs155144	2	182315630	G	A	0.721325	0.121004	0.013977	8.65746	5.1e-18	13471
rs2811489	3	128337371	C	T	0.414221	-0.074619	0.011473	-6.5037	8.1e-11	16152
rs13277237	8	130604563	G	A	0.544326	0.073137	0.011692	6.2554	4.09e-10	16152
rs12341441	9	91541378	T	A	0.878602	0.205798	0.017381	11.8403	2.63e-32	16152
rs75095580	9	91836051	G	A	0.952276	0.172267	0.028172	6.11485	9.95e-10	16152

## Sheet: ST3
ST3: Significant Locus in Metatanalysis of NEU. Locus not reported within 250kb upstream and downstream of a variant in the Chen et al study are highlighted in yellow.
snpid	chr	bpos	a1	a2	freq	B	Se	z	pval	n
rs1517435	1	103079104	T	G	0.467202	-0.083052	0.011451	-7.25274	4.45e-13	16147
rs12756209	1	103399207	A	C	0.863723	-0.140551	0.02057	-6.83276	8.99e-12	13476
rs12738149	1	105487899	C	T	0.954916	-0.233401	0.039137	-5.96376	2.61e-09	13476
rs9661353	1	106118359	G	A	0.896279	-0.154059	0.025005	-6.16114	7.69e-10	13476
rs11184764	1	106662699	G	A	0.908309	-0.187804	0.029815	-6.29889	3.2e-10	13476
rs11184898	1	106954328	A	T	0.907372	-0.158222	0.022444	-7.04976	1.94e-12	16147
rs78909264	1	107288986	T	A	0.937584	-0.18457	0.029121	-6.33808	2.49e-10	13476
rs368437174	1	108994754	C	G	0.766933	-0.133136	0.019537	-6.81442	1.02e-11	13476
rs676441	1	109704979	A	T	0.838368	-0.146073	0.019601	-7.45225	1e-13	13476
rs4970764	1	110009106	C	G	0.895321	-0.194339	0.023783	-8.17139	3.39e-16	13476
rs10857802	1	110409786	G	A	0.900559	-0.158222	0.021629	-7.31542	2.8e-13	16147
rs2603582	1	110748804	G	C	0.89594	-0.135577	0.021353	-6.3493	2.31e-10	16147
rs11102131	1	111100498	G	A	0.848132	-0.106535	0.017703	-6.01778	1.88e-09	16147
rs12745827	1	111700001	T	G	0.965081	-0.235106	0.039315	-5.98009	2.37e-09	13476
rs2078337	1	112371071	A	C	0.672652	-0.08247	0.013434	-6.13891	8.84e-10	13476
rs12123956	1	112693697	T	C	0.913208	-0.201222	0.027734	-7.25551	4.36e-13	13476
rs72699100	1	113181401	A	G	0.903888	-0.153163	0.023129	-6.62219	3.8e-11	16147
rs1819247	1	113743881	G	A	0.887799	-0.166394	0.021981	-7.56992	4.1e-14	16147
rs369124352	1	114078780	T	A	0.827695	-0.171508	0.019343	-8.86667	8.53e-19	13476
rs115213625	1	114465402	G	T	0.95704	-0.262261	0.035916	-7.30211	3.09e-13	13476
rs6690770	1	114754569	G	A	0.922322	-0.160597	0.023556	-6.81761	9.99e-12	16147
rs11102800	1	115040932	C	T	0.180128	0.152481	0.018403	8.2856	1.31e-16	16147
rs2274118	1	115418509	C	G	0.944999	-0.205529	0.031157	-6.59656	4.52e-11	13476
rs6663098	1	115721903	G	A	0.123623	0.203238	0.028152	7.21935	5.69e-13	13476
rs2997740	1	116232765	G	A	0.133912	0.266353	0.030198	8.82018	1.29e-18	13476
rs61786452	1	116492303	G	A	0.969385	-0.330043	0.045632	-7.23274	5.16e-13	13476
rs7541326	1	116758554	C	T	0.287511	0.172777	0.016029	10.779	5.14e-27	13476
rs10924101	1	117030309	C	G	0.538328	0.125823	0.015448	8.145	4.22e-16	13476
rs72699131	1	117527152	A	T	0.934721	-0.248506	0.030275	-8.20827	2.5e-16	13476
rs907662	1	117848822	G	A	0.944746	-0.263582	0.030383	-8.67519	4.65e-18	13476
rs851308	1	118355549	C	G	0.142372	0.174975	0.021362	8.19107	2.88e-16	16147
rs9428114	1	118896812	C	A	0.969208	-0.318721	0.04197	-7.5941	3.4e-14	13476
rs11810465	1	119221792	T	C	0.955763	-0.271323	0.03418	-7.93799	2.27e-15	13476
rs6663892	1	119794411	C	T	0.971131	-0.269742	0.041866	-6.44298	1.25e-10	16147
rs7553527	1	120077584	T	C	0.911669	-0.182991	0.025097	-7.29132	3.35e-13	13476
rs835574	1	120463230	C	T	0.207673	0.236683	0.01797	13.171	1.64e-39	16147
rs141625685	1	121403236	G	C	0.777732	-0.173563	0.024991	-6.94508	4.09e-12	8099
rs9659328	1	143538178	G	A	0.091282	0.302203	0.043159	7.00204	2.73e-12	6568
rs28971169	1	144451837	T	C	0.750525	-0.181745	0.025387	-7.15907	8.83e-13	6568
rs35331769	1	145095543	T	C	0.379129	0.119413	0.017106	6.98062	3.18e-12	10820
rs2479855	1	145468414	G	A	0.682797	-0.119087	0.013076	-9.10718	9.62e-20	16147
rs71249036	1	146358066	A	G	0.9474	-0.339399	0.055764	-6.08634	1.23e-09	8099
rs11584787	1	146628479	C	G	0.950407	-0.315948	0.031956	-9.88702	5.5e-23	13476
rs3737843	1	147087721	T	A	0.901762	-0.271234	0.024121	-11.2447	2.96e-29	13476
rs28498866	1	147379609	C	T	0.954358	-0.257517	0.036229	-7.10811	1.28e-12	13476
rs2014966	1	147810366	C	A	0.946377	-0.230863	0.039079	-5.90762	3.68e-09	10755
rs61811687	1	148219487	G	T	0.940764	-0.356548	0.053351	-6.68303	2.52e-11	8099
rs78386116	1	148756850	A	G	0.7924	-0.201211	0.025877	-7.77575	8.27e-15	8099
rs144731112	1	149373133	T	C	0.883431	-0.241244	0.03943	-6.11825	1.01e-09	8099
rs12048493	1	149927034	A	C	0.925585	-0.279606	0.031377	-8.91126	5.71e-19	10820
rs12121923	1	150214238	T	C	0.162155	0.275473	0.019544	14.0953	5.3e-45	16147
rs1815544	1	150479901	C	T	0.917689	-0.234257	0.022556	-10.3856	3.39e-25	16147
rs6683015	1	150747411	G	T	0.754568	-0.153099	0.016108	-9.50451	2.31e-21	13476
rs4971004	1	151104078	C	T	0.9301	-0.307967	0.025921	-11.8809	1.82e-32	16147
rs58479084	1	151583533	C	A	0.735524	-0.154086	0.015711	-9.80744	1.21e-22	13476
rs11204907	1	151847193	A	C	0.924168	-0.330896	0.027735	-11.9308	1e-32	13476
rs72696937	1	152098343	A	G	0.976578	-0.373778	0.048321	-7.7353	1.14e-14	13476
rs1923504	1	152360184	T	C	0.143752	0.356949	0.026578	13.43	5.16e-41	13476
rs35982913	1	152619052	T	C	0.94248	-0.318497	0.029776	-10.6965	1.25e-26	13476
rs4620471	1	152900650	C	A	0.904961	-0.356297	0.024582	-14.4944	1.74e-47	13476
rs879813261	1	153182116	C	A	0.12688	0.308419	0.027337	11.2822	1.94e-29	13476
rs12730186	1	153623136	G	C	0.889221	-0.331152	0.023089	-14.3422	1.57e-46	13476
rs6671166	1	154093825	G	A	0.930179	-0.306477	0.027742	-11.0475	2.7e-28	13476
rs6692515	1	154365998	T	C	0.900369	-0.324042	0.024102	-13.4447	4.23e-41	13476
rs11264237	1	154636276	G	A	0.943634	-0.351606	0.031167	-11.2813	1.95e-29	13476
rs56103503	1	154980351	C	T	0.904426	-0.338368	0.025622	-13.2064	1.03e-39	13476
rs11577338	1	155240077	G	A	0.862227	-0.409661	0.021341	-19.1962	6.17e-82	13476
rs12122800	1	155527235	T	G	0.904932	-0.491123	0.026834	-18.3026	1.18e-74	13476
rs3856261	1	155876613	G	A	0.902171	-0.45196	0.026019	-17.37	2.02e-67	13476
rs3768276	1	156198366	G	A	0.897912	-0.43719	0.024685	-17.7107	5.09e-70	13476
rs76616066	1	156464545	C	G	0.963741	-0.396714	0.040133	-9.88501	5.61e-23	13476
rs12566986	1	156728317	G	A	0.924046	-0.350432	0.026474	-13.2368	6.85e-40	13476
rs72702644	1	157198142	G	A	0.9094	-0.3985	0.026255	-15.1778	6.7e-52	13476
rs3845586	1	157484453	G	A	0.808491	-0.317789	0.017008	-18.6845	1.01e-77	13476
rs927698	1	157926455	G	A	0.937925	-0.474057	0.029072	-16.3062	1.25e-59	13476
rs1103700	1	158210602	T	C	0.806789	-0.443583	0.018275	-24.2729	7.21e-130	13476
rs74802440	1	158490785	A	T	0.976203	-0.553866	0.050231	-11.0265	3.41e-28	13476
rs857852	1	158757398	A	C	0.213292	0.419274	0.019434	21.5741	5.35e-103	13476
rs2814778	1	159174683	T	C	0.208728	0.868368	0.017969	48.3268	0	16147
rs2808649	1	159603522	T	C	0.313118	0.282786	0.014694	19.2456	2.39e-82	13476
rs4656856	1	159859392	C	T	0.924501	-0.593929	0.027327	-21.7344	1.66e-104	13476
rs6699059	1	160278311	A	G	0.105273	0.533867	0.035712	14.9491	2.12e-50	13476
rs11265443	1	160564683	G	A	0.913865	-0.527887	0.026318	-20.0579	2.76e-89	13476
rs35925761	1	161003505	A	G	0.930964	-0.423444	0.028691	-14.759	3.59e-49	13476
rs4131826	1	161282384	T	C	0.924941	-0.365769	0.026201	-13.9603	3.54e-44	13476
rs414502	1	161587650	T	C	0.882766	-0.454934	0.027419	-16.5921	1.13e-61	13476
rs10918438	1	161976817	T	G	0.821603	-0.365666	0.018967	-19.2787	1.26e-82	13476
rs12723848	1	162237979	G	A	0.880034	-0.337593	0.02145	-15.7386	1.13e-55	13476
rs6693634	1	162509685	C	A	0.872801	-0.316192	0.021043	-15.026	6.67e-51	13476
rs2880640	1	162879819	T	C	0.91354	-0.34132	0.025216	-13.5361	1.23e-41	13476
rs4475722	1	163344782	A	G	0.897381	-0.339955	0.024784	-13.7166	1.04e-42	13476
rs17366216	1	163827136	A	G	0.937009	-0.197905	0.024647	-8.02947	1.09e-15	16147
rs78042275	1	164160899	T	C	0.964025	-0.396661	0.040256	-9.85336	7.69e-23	13476
rs12037463	1	164512386	C	T	0.936772	-0.326542	0.028786	-11.3439	9.59e-30	13476
rs4387163	1	164995713	G	A	0.880267	-0.303173	0.021258	-14.2617	4.98e-46	16147
rs71628373	1	165252686	A	T	0.958011	-0.224334	0.037507	-5.98105	2.35e-09	13476
rs10918211	1	165528364	G	A	0.876386	-0.266358	0.021862	-12.1835	4.7e-34	13476
rs2814472	1	165797966	C	A	0.097852	0.264424	0.032347	8.17449	3.31e-16	16147
rs34650980	1	166076919	A	G	0.933649	-0.277657	0.031326	-8.86345	8.78e-19	13476
rs12750635	1	166480222	C	T	0.899268	-0.207989	0.024366	-8.53601	1.56e-17	13476
rs2049909	1	166831945	A	G	0.098789	0.281239	0.038169	7.36833	1.89e-13	13476
rs10800292	1	167172438	G	A	0.893141	-0.200416	0.020587	-9.73512	2.47e-22	16147
rs2949661	1	167424924	C	T	0.918353	-0.247952	0.025997	-9.53763	1.68e-21	13476
rs3753932	1	167725004	C	G	0.122615	0.176978	0.023219	7.6222	2.74e-14	16147
rs10800347	1	168236265	A	G	0.904677	-0.178332	0.022571	-7.90092	3.06e-15	16147
rs6659944	1	168779469	G	A	0.214601	0.101667	0.016283	6.24363	4.56e-10	16147
rs1040503	1	169086221	A	G	0.24864	0.094766	0.015037	6.30227	3.13e-10	16147
rs3917734	1	169580463	G	A	0.941662	-0.218723	0.030829	-7.09473	1.41e-12	13476
rs11584929	1	170031417	A	T	0.937375	-0.191616	0.029162	-6.57067	5.38e-11	13476
rs7544273	1	170617732	C	G	0.96967	-0.252821	0.04189	-6.03541	1.68e-09	13476
rs10912697	1	171238159	G	A	0.207551	0.126352	0.016903	7.47517	8.44e-14	16147
rs520918	1	172188724	A	G	0.149285	0.170667	0.025421	6.71359	2.04e-11	13476
rs1102713	1	172658923	A	C	0.173225	0.183315	0.022352	8.20121	2.65e-16	13476
rs6657136	1	173133986	A	G	0.13547	0.176113	0.027832	6.32774	2.66e-10	13476
rs6425305	1	174885243	G	A	0.164403	0.146633	0.023067	6.35682	2.2e-10	13476
rs6692370	1	175576828	A	G	0.128661	0.148354	0.024161	6.14016	8.77e-10	16147
rs7520853	1	178026294	T	C	0.189182	0.122042	0.017826	6.84617	8.19e-12	16147
rs12566519	1	95989978	T	C	0.883226	-0.144551	0.022508	-6.42217	1.44e-10	13476
rs114494124	2	136099313	G	A	0.967536	-0.240307	0.031699	-7.58099	3.76e-14	16147
rs79054182	2	136513291	A	G	0.974941	-0.2912	0.036197	-8.04485	9.58e-16	16147
rs77311462	2	136765458	C	T	0.968018	-0.294856	0.031593	-9.33301	1.18e-20	16147
rs78464056	2	137040139	G	A	0.976078	-0.264857	0.037359	-7.08942	1.46e-12	16147
rs75672247	2	137297084	G	T	0.978183	-0.267786	0.038924	-6.87969	6.48e-12	16147
rs73304938	7	28711319	G	A	0.861893	-0.104038	0.01743	-5.96893	2.53e-09	16147

## Sheet: ST4
ST4:Significant Locus in Metatanalysis of WBC. Locus not reported within 250kb upstream and downstream of a variant in the Chen et al study are highlighted in yellow.
snpid	chr	bpos	a1	a2	freq	B	Se	z	pval	n
rs6577327	1	103090165	A	C	0.458525	-0.074067	0.011022	-6.72012	1.99e-11	17802
rs12756209	1	103399207	A	C	0.857947	-0.11812	0.019427	-6.08013	1.29e-09	15061
rs9661353	1	106118359	G	A	0.892396	-0.149231	0.024342	-6.13051	9.44e-10	14268
rs11184764	1	106662699	G	A	0.90516	-0.163532	0.02791	-5.85921	4.98e-09	15061
rs11184898	1	106954328	A	T	0.902205	-0.13291	0.021046	-6.31521	2.92e-10	17802
rs676441	1	109704979	A	T	0.830426	-0.122196	0.018335	-6.66477	2.9e-11	15061
rs4970764	1	110009106	C	G	0.889216	-0.14735	0.022214	-6.63321	3.59e-11	15061
rs517053	1	110348771	A	C	0.175863	0.115569	0.019412	5.95345	2.82e-09	17802
rs1440173	1	112774200	G	C	0.920558	-0.165982	0.024707	-6.71814	2.01e-11	15061
rs55991639	1	113371039	T	G	0.944971	-0.183592	0.029593	-6.204	5.94e-10	17802
rs1819247	1	113743881	G	A	0.881643	-0.146243	0.020708	-7.06227	1.81e-12	17802
rs377112211	1	114078776	T	A	0.845089	-0.137753	0.018602	-7.40539	1.46e-13	17009
rs12125546	1	114461639	C	T	0.947025	-0.214894	0.029861	-7.19645	6.85e-13	15061
rs6690770	1	114754569	G	A	0.917401	-0.134559	0.021949	-6.13058	9.44e-10	17802
rs11102800	1	115040932	C	T	0.183897	0.12551	0.017251	7.27531	3.84e-13	17802
rs4140445	1	115291978	T	C	0.10484	0.16822	0.02607	6.45251	1.2e-10	17802
rs6663098	1	115721903	G	A	0.119772	0.201538	0.026182	7.6977	1.56e-14	15061
rs2997740	1	116232765	G	A	0.131441	0.2211	0.028192	7.84257	4.98e-15	15061
rs61786452	1	116492303	G	A	0.967187	-0.289869	0.042779	-6.77589	1.35e-11	15061
rs11811717	1	116757622	A	G	0.30136	0.136866	0.014968	9.14416	7.05e-20	15061
rs699719	1	117246168	C	G	0.142558	0.152959	0.020412	7.49375	7.48e-14	17802
rs7523808	1	117764260	A	G	0.682232	-0.113203	0.013395	-8.45105	3.32e-17	15061
rs1934249	1	118049831	A	T	0.941059	-0.197645	0.027813	-7.10624	1.32e-12	15061
rs1935992	1	118693217	T	C	0.94209	-0.195847	0.02938	-6.66594	2.87e-11	15061
rs1408591	1	118990609	A	G	0.920789	-0.153254	0.022481	-6.81707	1.02e-11	17802
rs838528	1	119899035	G	T	0.181363	0.134334	0.016639	8.07343	7.76e-16	17802
rs835574	1	120463230	C	T	0.213963	0.20377	0.016799	12.1302	9.48e-34	17802
rs35861321	1	121430082	A	T	0.843175	-0.163075	0.027738	-5.87916	4.42e-09	9239
rs12123298	1	145690472	C	T	0.919046	-0.183801	0.023193	-7.92492	2.58e-15	17802
rs11584787	1	146628479	C	G	0.946752	-0.258002	0.030866	-8.35865	7.27e-17	14268
rs3737843	1	147087721	T	A	0.895963	-0.241658	0.023451	-10.305	8.15e-25	14268
rs28498866	1	147379609	C	T	0.951388	-0.21982	0.033747	-6.51385	7.97e-11	15061
rs78386116	1	148756850	A	G	0.791004	-0.163233	0.02539	-6.42895	1.4e-10	8446
rs12048493	1	149927034	A	C	0.918826	-0.225848	0.028795	-7.84334	4.95e-15	12398
rs12121923	1	150214238	T	C	0.167392	0.221422	0.0184	12.0336	3.06e-33	17802
rs1815544	1	150479901	C	T	0.911799	-0.198058	0.021187	-9.34828	1.05e-20	17802
rs12725806	1	150766170	A	G	0.84322	-0.143157	0.015791	-9.06576	1.45e-19	17802
rs12130434	1	151275365	C	T	0.918089	-0.26419	0.025017	-10.5603	5.59e-26	17802
rs58479084	1	151583533	C	A	0.726459	-0.124806	0.014917	-8.36678	6.78e-17	15061
rs11204907	1	151847193	A	C	0.919133	-0.288657	0.025613	-11.2697	2.33e-29	15061
rs72696937	1	152098343	A	G	0.973831	-0.344833	0.04425	-7.79276	7.39e-15	15061
rs1923504	1	152360184	T	C	0.141299	0.283592	0.024802	11.4343	3.57e-30	15061
rs7517755	1	152796449	T	C	0.142829	0.307987	0.023333	13.1997	1.19e-39	15061
rs11577955	1	153119519	G	A	0.906418	-0.295351	0.023716	-12.4534	1.76e-35	15061
rs12730186	1	153623136	G	C	0.886143	-0.272499	0.021709	-12.5525	5.08e-36	15061
rs6671166	1	154093825	G	A	0.92487	-0.252116	0.025715	-9.80426	1.29e-22	15061
rs6692515	1	154365998	T	C	0.895756	-0.266232	0.022484	-11.841	3.07e-32	15061
rs11264237	1	154636276	G	A	0.938892	-0.312607	0.028811	-10.8502	2.47e-27	15061
rs56103503	1	154980351	C	T	0.900627	-0.282226	0.023981	-11.7686	7.25e-32	15061
rs11577338	1	155240077	G	A	0.854159	-0.344845	0.019913	-17.3174	5.59e-67	15061
rs12122800	1	155527235	T	G	0.897874	-0.410297	0.024951	-16.4441	1.43e-60	15061
rs3856261	1	155876613	G	A	0.896424	-0.379098	0.024316	-15.5905	1.26e-54	15061
rs3768276	1	156198366	G	A	0.892537	-0.361087	0.023039	-15.673	3.46e-55	15061
rs76616066	1	156464545	C	G	0.961221	-0.330157	0.037384	-8.8314	1.2e-18	15061
rs4501833	1	156716598	G	A	0.93652	-0.34193	0.025389	-13.4678	3.3e-41	17802
rs72702644	1	157198142	G	A	0.904278	-0.338246	0.024652	-13.721	1.05e-42	15061
rs3845586	1	157484453	G	A	0.801012	-0.269981	0.0161	-16.7693	6.42e-63	15061
rs927698	1	157926455	G	A	0.933815	-0.402095	0.027264	-14.7482	4.54e-49	15061
rs1103700	1	158210602	T	C	0.799296	-0.371437	0.0179	-20.7502	2.33e-95	14268
rs112173379	1	158466138	C	A	0.97954	-0.348729	0.047847	-7.28846	3.48e-13	14268
rs12042576	1	158731663	A	T	0.932211	-0.430278	0.027725	-15.5197	3.79e-54	14268
rs55872368	1	159176856	G	T	0.289972	0.336947	0.015251	22.094	7.42e-108	15061
rs2808649	1	159603522	T	C	0.319184	0.231694	0.014404	16.0859	4.87e-58	14268
rs4656856	1	159859392	C	T	0.91873	-0.491904	0.025289	-19.4514	5.06e-84	15061
rs6699059	1	160278311	A	G	0.102592	0.455323	0.033412	13.6276	3.77e-42	15061
rs11265443	1	160564683	G	A	0.909238	-0.424179	0.024584	-17.2544	1.66e-66	15061
rs35925761	1	161003505	A	G	0.926286	-0.356407	0.02669	-13.3537	1.53e-40	15061
rs4131826	1	161282384	T	C	0.918546	-0.321956	0.024749	-13.0088	1.46e-38	15061
rs414502	1	161587650	T	C	0.879059	-0.372374	0.026737	-13.9275	5.99e-44	14268
rs10918438	1	161976817	T	G	0.812082	-0.311871	0.017761	-17.5589	8.28e-69	15061
rs12723848	1	162237979	G	A	0.874201	-0.297156	0.020045	-14.8244	1.47e-49	15061
rs6693634	1	162509685	C	A	0.868198	-0.266996	0.019786	-13.494	2.32e-41	15061
rs10917597	1	162772985	A	G	0.939951	-0.366469	0.029191	-12.5544	4.96e-36	15061
rs12047906	1	163049488	A	G	0.942869	-0.260092	0.029279	-8.88329	7.55e-19	15061
rs4475722	1	163344782	A	G	0.891166	-0.292889	0.022884	-12.7991	2.21e-37	15061
rs2760219	1	163632457	C	T	0.968474	-0.325351	0.045059	-7.22056	5.74e-13	15061
rs78042275	1	164160899	T	C	0.960141	-0.357235	0.037	-9.65501	5.58e-22	15061
rs12037463	1	164512386	C	T	0.931788	-0.284647	0.026656	-10.6784	1.58e-26	15061
rs9887954	1	164800873	A	G	0.156944	0.274514	0.020179	13.6039	5.21e-42	17802
rs138758498	1	165147733	A	G	0.876068	-0.179693	0.021441	-8.38083	6.02e-17	14268
rs10918211	1	165528364	G	A	0.868493	-0.217173	0.020325	-10.685	1.48e-26	15061
rs2814472	1	165797966	C	A	0.095128	0.234322	0.030303	7.73257	1.19e-14	17802
rs973380	1	166121403	T	A	0.946099	-0.282372	0.033605	-8.4028	5e-17	15061
rs12750635	1	166480222	C	T	0.895173	-0.17001	0.022882	-7.43002	1.21e-13	15061
rs139075227	1	166756737	A	G	0.983606	-0.31507	0.053329	-5.90804	3.71e-09	15061
rs56182791	1	167032083	C	T	0.944416	-0.235124	0.03015	-7.79841	7.06e-15	15061
rs2949661	1	167424924	C	T	0.913128	-0.19722	0.024061	-8.19655	2.82e-16	15061
rs12409150	1	167804738	A	G	0.924355	-0.159959	0.024474	-6.53581	6.89e-11	15061
rs10800347	1	168236265	A	G	0.897401	-0.149918	0.021002	-7.13838	1.04e-12	17802
rs12745169	1	168720006	C	T	0.938291	-0.17481	0.029378	-5.95033	2.87e-09	15061
rs1040503	1	169086221	A	G	0.25008	0.08525	0.014293	5.96467	2.63e-09	17802
rs3917734	1	169580463	G	A	0.938963	-0.205973	0.028655	-7.18806	7.28e-13	15061
rs11584929	1	170031417	A	T	0.933315	-0.192551	0.026953	-7.14406	1e-12	15061
rs7524635	1	171208666	A	C	0.1605	0.122142	0.018309	6.67113	2.77e-11	17802
rs651577	1	172188348	G	C	0.147434	0.159299	0.024207	6.58058	5.11e-11	15061
rs1102713	1	172658923	A	C	0.175407	0.166763	0.020867	7.9918	1.51e-15	15061
rs12065527	1	174596204	T	A	0.341642	0.073748	0.012387	5.95381	2.81e-09	17009
rs61828142	1	174875216	C	G	0.163467	0.134969	0.021464	6.28807	3.48e-10	15061
rs10798415	1	175724078	C	T	0.338939	0.080799	0.01314	6.14917	8.4e-10	17802
rs6425393	1	176682173	G	A	0.145128	0.125733	0.021352	5.88862	4.17e-09	17802
rs316249	1	178124596	G	A	0.709123	-0.081496	0.013732	-5.93477	3.16e-09	15061
rs61771785	1	95742151	C	T	0.899011	-0.125863	0.020698	-6.08091	1.29e-09	17802
rs140516485	2	135777869	G	A	0.971406	-0.194464	0.032394	-6.00316	2.08e-09	17802
rs112481814	2	136046899	C	A	0.96923	-0.2004	0.031026	-6.45908	1.14e-10	17802
rs111285988	2	136499415	A	C	0.97096	-0.207098	0.03176	-6.52074	7.62e-11	17802
rs144109344	2	136787730	C	T	0.964471	-0.214822	0.02927	-7.33943	2.39e-13	17802
rs11871747	17	38177282	T	C	0.658608	-0.068331	0.01144	-5.97316	2.5e-09	17802
